# Supplementary material for: Co/Al Co-Substituted Layered Manganese-Based Oxide Cathode for Stable and High-Rate Potassium-Ion Batteries
Source: Materials (Basel). 2024 Mar 10;17(6):1277. doi: 10.3390/ma17061277 (PMC10972413; doi:10.3390/ma17061277)
Supplement: Supplementary file 1 [file materials-17-01277-s001.zip]

Archive with 1 entries (1 files):
- materials-2904390-supplementary.pdf
